# Supplementary material for: Specific Inhibition of VanZ-Mediated Resistance to Lipoglycopeptide Antibiotics
Source: Int J Mol Sci. 2021 Dec 22;23(1):97. doi: 10.3390/ijms23010097 (PMC8744867; doi:10.3390/ijms23010097)
Supplement: Supplementary file 1 [file ijms-23-00097-s001.zip]

Archive with 1 entries (1 files):
- ijms-1498412-supplementary.pdf
